# Supplementary material for: MYC sensitises cells to apoptosis by driving energetic demand
Source: Nat Commun. 2022 Aug 9;13:4674. doi: 10.1038/s41467-022-32368-z (PMC9363429; doi:10.1038/s41467-022-32368-z)
Supplement: Supplementary file 3 — Source Data [file 41467_2022_32368_MOESM3_ESM.xlsx]

## Sheet: Figure 1
A
	VEC+GLN			VEC-GLN			MYC+GLN			MYC-GLN
	3.29737	3.72389	3.64372	2.12252	2.33865	1.56532	6.1792	5.94872	5.77414	48.0435	46.6019	48.0728
B
C		VEC+AD	VEC+AD	VEC+AD	VEC	VEC	VEC	MYC	MYC	MYC
	0	14729.3	14032.4	14081.2	14415.5	14411.9	13687	18973.6	17888.4	17880.3
	6	2765.33	2752.35	3740.13	11332.5	10150.9	9685.66	11962.5	12026.7	13220.2
	12	2756.07	3054.13	2921.79	7324.57	5472.39	5732.13	11706.9	12676.8	14958.6
	18	2585.89	2693.95	2705.98	5347.2	5091.3	5654.89	9827.27	11847.8	11145.9
D	"Data are available via ProteomeXchange with identifier PXD034517."
	Submission details:
	Project Name: MYC sensitises cells to apoptosis by driving energetic demand
	Project accession: PXD034517
	Project DOI: Not applicable
E
	VEC DMEM	VEC DMEM	VEC DMEM	MYC DMEM	MYC DMEM	MYC DMEM	VEC+All	VEC+All	VEC+All	MYC+All	MYC+All	MYC+All	VEC-Gln	VEC-Gln	VEC-Gln	MYC-Gln	MYC-Gln	MYC-Gln	VEC-Tyr	VEC-Tyr	VEC-Tyr	MYC-Tyr	MYC-Tyr	MYC-Tyr	VEC-Gly	VEC-Gly	VEC-Gly	MYC-Gly	MYC-Gly	MYC-Gly	VEC-Cys	VEC-Cys	VEC-Cys	MYC-Cys	MYC-Cys	MYC-Cys	VEC-Ser	VEC-Ser	VEC-Ser	MYC-Ser	MYC-Ser	MYC-Ser	VEC-Arg	VEC-Arg	VEC-Arg	MYC-Arg	MYC-Arg	MYC-Arg	VEC-His
0	0.14349	0.089081	0.105582	0.593264	0.467748	0.516134	0.029201	0.012774	0.020011	0.206024	0.147653	0.125315	0.023701	0.003424	0.027223	0.084333	0.060016	0.053775	0.03233	0.019446	0.021698	0.232007	0.112834	0.232324	0.033402	0.024288	0.019599	0.218106	0.168473	0.15397	0.020617	0.034887	0.036801	0.222162	0.248498	0.467237	0.197252	0.269278	0.002549	0.285397	0.315718	0.547042	0.078468	0.017353	0.012536	0.354271	0.272892	0.969085	0.029462
3	0.090387	0.082358	0.051852	0.405175	0.450712	0.58234	0.027995	0.016878	0.019157	0.372339	0.35528	0.378014	0.021002	0.008949	0.013249	1.08369	0.921854	1.25847	0.037358	0.011239	0.024399	0.398202	0.349662	0.439915	0.025451	0.013442	0.019265	0.241478	0.326579	0.232961	0.02794	0.096631	0.043855	0.309317	0.478515	0.354488	0.135124	0.18392	0.006074	0.262319	0.454173	0.607873	0.065592	0.020788	0.012174	0.495283	0.589336	0.931007	0.022873
6	0.066777	0.036129	0.031411	0.355852	0.465854	0.438042	0.023886	0.022976	0.020268	0.503459	0.421572	0.593891	0.025066	0.007931	0.011581	6.88313	7.2374	8.18353	0.0358	0.014928	0.03341	0.409505	0.385465	0.450655	0.025586	0.013189	0.02145	0.3359	0.255987	0.249108	0.036306	0.12338	0.045077	0.445015	0.522752	0.576753	0.160889	0.173593	0.021778	0.427117	1.1176	0.901978	0.065657	0.026485	0.015564	0.740616	1.27732	1.52336	0.025032
9	0.072446	0.029587	0.024711	0.261386	0.357305	0.335405	0.02687	0.02117	0.027669	0.546756	0.424912	0.64074	0.023867	0.012143	0.012582	14.2977	15.1985	16.0318	0.038676	0.01293	0.024566	0.425413	0.527032	0.527689	0.028742	0.016351	0.024778	0.275792	0.244001	0.29798	0.037414	0.060848	0.06716	0.621738	0.624425	0.695945	0.153663	0.170747	0.016594	0.769273	1.37548	1.09814	0.069229	0.064588	0.014231	1.03747	1.44856	1.98705	0.022136
12	0.051102	0.025058	0.045475	0.299942	0.318495	0.286838	0.02533	0.013887	0.02151	0.596926	0.44839	0.744347	0.021382	0.010396	0.017911	18.0988	18.5753	19.0433	0.028121	0.013098	0.037322	0.456676	0.6805	0.514811	0.022393	0.023837	0.017063	0.29947	0.339674	0.393437	0.038726	0.065901	0.049533	1.08516	1.31747	0.99951	0.141094	0.145266	0.014735	0.875603	1.38543	1.33977	0.06938	0.065735	0.009455	1.25093	1.35859	1.95466	0.018644
15	0.042989	0.049577	0.042627	0.234017	0.325473	0.267499	0.022977	0.021015	0.023011	0.625563	0.512332	0.81794	0.026921	0.007539	0.016583	18.8026	18.2761	19.4534	0.030725	0.012856	0.028519	0.439427	0.657488	0.475884	0.020385	0.017571	0.011902	0.333341	0.456785	0.369976	0.041259	0.062698	0.050422	2.75772	3.317	3.09105	0.137615	0.141125	0.013777	1.11298	1.71693	1.21227	0.067305	0.072481	0.01436	1.39115	1.23605	2.0752	0.018955
18	0.041145	0.030474	0.057828	0.294132	0.302374	0.319532	0.022055	0.019781	0.031159	0.640275	0.702134	0.934421	0.022007	0.008979	0.012706	18.3078	17.8322	18.5782	0.027507	0.013021	0.023657	0.541891	0.662526	0.497044	0.020476	0.016268	0.018636	0.454771	0.59723	0.406432	0.050652	0.068259	0.035543	8.16115	9.25605	9.40811	0.107975	0.11592	0.015322	1.52835	2.00529	1.2223	0.066435	0.050266	0.012032	1.4196	1.28045	1.94743	0.02231
21	0.033958	0.046704	0.029693	0.349953	0.4359	0.348786	0.024313	0.016948	0.026782	0.824127	1.05378	1.1702	0.027646	0.013838	0.020236	18.1863	17.57	18.4469	0.025542	0.011532	0.02005	0.789082	0.929425	0.845761	0.026481	0.014674	0.018174	0.636125	0.929268	0.684231	0.195167	1.33193	0.304339	15.234	15.8612	14.4621	0.103493	0.11782	0.018912	1.88656	2.32159	1.34049	0.040588	0.072417	0.012764	1.44002	1.23151	1.90888	0.027185
24	0.0358	0.028618	0.020759	0.399378	0.598697	0.47641	0.021214	0.021274	0.027541	1.01391	1.3282	1.264	0.033763	0.026254	0.050292	17.934	17.7977	17.9159	0.01874	0.013164	0.025284	0.975914	1.21177	1.19142	0.023803	0.018357	0.023958	0.914876	1.28948	0.903104	3.64135	8.81134	5.29814	20.1149	20.4727	18.9867	0.073883	0.137598	0.025234	2.28178	2.57547	1.58859	0.057222	0.032193	0.010831	1.38037	1.23578	2.09857	0.028572
27	0.022164	0.038679	0.030383	0.47919	0.719335	0.53468	0.017896	0.020331	0.025633	1.18129	1.49714	1.41562	0.09994	0.093058	0.142311	18.3541	19.198	18.7167	0.014979	0.013639	0.024674	1.29978	1.35176	1.40809	0.021058	0.024077	0.022892	1.35948	1.39725	1.29803	14.0949	20.4761	17.0706	23.8279	22.6983	20.7667	0.116932	0.128688	0.025769	2.37768	2.70776	1.71763	0.039228	0.043245	0.007638	1.35906	1.32532	2.03489	0.024323
30	0.018371	0.034817	0.023593	0.537293	0.820959	0.60775	0.015462	0.022927	0.03154	1.4054	1.64341	1.65187	0.208858	0.22915	0.339327	20.2606	21.8421	20.3919	0.013584	0.017725	0.019664	1.53318	1.60226	1.60213	0.023952	0.017357	0.023179	1.62823	1.54515	1.42614	20.715	25.0662	22.8648	24.6541	24.4516	21.1099	0.113702	0.087464	0.023788	2.37224	2.5765	1.73205	0.051152	0.049845	0.007199	1.35852	1.33736	2.03113	0.020709
33	0.018697	0.026946	0.02653	0.596432	0.846044	0.610536	0.014492	0.02373	0.024062	1.478	1.77329	1.78562	0.420951	0.555375	0.657868	21.6029	23.0587	21.1759	0.013369	0.014334	0.020192	1.58277	1.81309	1.61078	0.02706	0.016752	0.020057	1.74505	1.60821	1.48673	21.3531	24.6686	23.1889	24.2416	23.6979	20.8668	0.095224	0.078503	0.021699	2.30558	2.52311	1.76687	0.047244	0.020227	0.007879	1.22118	1.47726	2.16382	0.012629
36	0.01959	0.028648	0.022399	0.587664	0.818804	0.537608	0.01527	0.01523	0.02656	1.62606	1.82429	1.70151	0.736429	0.961492	1.05742	23.3799	23.8078	20.9629	0.013903	0.011317	0.020306	1.70665	2.0084	1.84554	0.023486	0.015918	0.014723	1.72158	1.60598	1.52128	21.8882	23.1519	22.6149	23.0369	22.3929	20.3985	0.094153	0.114802	0.020128	2.05543	2.49164	1.65163	0.046266	0.019659	0.0063	1.20794	1.54327	2.05915	0.011304
39	0.024872	0.024715	0.019928	0.636569	0.831883	0.627739	0.012655	0.011937	0.025098	1.60698	1.81432	1.66151	1.23375	1.43215	1.67576	23.3092	23.9715	20.7475	0.013704	0.018415	0.021519	1.69715	1.99781	1.77792	0.021437	0.011535	0.01268	1.65333	1.55432	1.51591	21.9757	22.4538	21.1426	22.13	21.9797	19.5194	0.07141	0.062492	0.014607	1.93737	2.31887	1.60444	0.045093	0.024019	0.010772	1.08176	1.41597	1.99143	0.00934
42	0.021791	0.02478	0.014838	0.629669	0.971393	0.772667	0.010671	0.011808	0.031154	1.74328	1.69984	1.57546	2.09714	2.02597	2.40033	24.4281	23.9231	21.6893	0.017491	0.018581	0.016025	1.77934	2.15927	1.86321	0.022706	0.009643	0.018538	1.53467	1.50459	1.46662	21.6562	22.8734	22.0822	21.2023	21.3836	19.1644	0.074581	0.067634	0.013632	1.84908	2.1155	1.65591	0.040697	0.029017	0.005442	1.05715	1.32816	1.77577	0.006904
45	0.018301	0.025415	0.018545	0.699982	1.16305	0.859037	0.015788	0.01746	0.029971	1.59974	1.73771	1.58031	3.14109	3.0272	3.50183	24.8781	23.7756	22.6687	0.013112	0.012546	0.014815	1.80666	2.20651	1.89659	0.021569	0.010053	0.017747	1.60802	1.56344	1.45723	22.7414	22.9145	22.1034	20.3581	20.5487	16.9748	0.072418	0.054567	0.011455	1.8393	2.05838	1.50992	0.041298	0.007107	0.005467	1.15469	1.31005	1.73683	0.005801
48	0.020184	0.028639	0.015409	0.77334	1.24926	0.951081	0.014001	0.016063	0.020382	1.48761	1.8426	1.61823	4.87505	4.26364	5.14529	25.4826	24.0867	22.425	0.014393	0.013656	0.012613	1.86342	2.13269	1.86281	0.016448	0.009729	0.01595	1.57704	1.60473	1.4824	22.5036	23.1706	22.6852	20.2024	20.0458	18.4059	0.069884	0.079245	0.013565	1.8301	2.0595	1.60674	0.043984	0.007764	0.00727	1.16189	1.14576	1.73954	0.009202
F
	VEC+GLN	VEC-GLN	VEC+BSO	MYC+GLN	MYC-GLN	MYC+BSO
	5.15875e+08	2.21182e+08	2.92119e+07	5.5009e+08	2.43407e+08	5.56651e+07
	4.47446e+08	2.10814e+08	4.56767e+07	5.43831e+08	2.97723e+08	6.39886e+07
	4.48879e+08	1.52027e+08	3.89337e+07	5.56142e+08	2.21182e+08	5.20407e+07
G	VEC+GLN	VEC-GLN	VEC+BSO	MYC+GLN	MYC-GLN	MYC+BSO
	0.825508	0.376188	1.8629	5.14928	40.4127	5.84733
	0.766185	0.478055	0.96139	5.41775	34.845	5.37184
	0.788504	0.743056	0.744583	6.0244	41.4987	5.7313
	4.1656	1.53601	4.16541	6.92749	26.9666	9.45548
	2.98659	0.991465	5.96632	6.12793	26.9386	12.0897
	2.18993	1.32741	4.89919	7.63418	26.5297	12.8538
	2.88501	1.2944	1.49284	5.52794	35.3955	6.89899
	2.24381	0.943691	1.40527	4.68443	39.3985	8.20072
	2.87557	1.01378	1.69126	5.04941	38.0659	6.97769
	1.67794		1.97927	6.4735		5.07648
	3.99032		1.801	6.75599		4.38606
	4.60318		2.17972	5.75265		4.98851
	4.17042			7.62699
	4.96961			7.53089
	5.86733			6.31676
[truncated: 53 more columns]

## Sheet: Figure 2
A
	m+0	VEC						MYC						VEC-GLN						MYC-GLN
	AMP	94.5925	92.5183	90.5713	98.5371	100	92.1959	67.707	67.8661	69.1272	68.459	67.1599	66.4386	100	100	100	100	100	100	100	100	100	100	100	100
	ADP	89.256	89.0247	88.9896	90.8955	89.1962	91.8237	64.3476	65.2314	66.2491	65.7339	64.2188	63.6536	100	100	100	100	100	100	100	100	100	100	100	100
	ATP	84.4671	84.1136	82.9918	82.5121	83.2795	83.2462	62.8368	62.9938	64.4385	62.739	63.8231	61.9559	100	100	100	100	100	100	100	100	100	100	100	100
	Adenosine	89.4139	91.79	89.3813	89.5188	100	89.2898	75.9211	74.6892	78.141	68.8431	75.0461	77.7579	100	100	100	100	100	100	100	100	100	100	100	97.3493
	m+1	VEC						MYC						VEC-GLN						MYC-GLN
	AMP	5.40755	7.48166	9.42873	1.46288	0	7.80408	32.293	32.1339	30.8728	31.541	32.8401	33.5614	0	0	0	0	0	0	0	0	0	0	0	0
	ADP	10.744	10.9753	11.0104	9.10453	10.8038	8.17634	35.6524	34.7686	33.7509	34.2661	35.7812	36.3464	0	0	0	0	0	0	0	0	0	0	0	0
	ATP	15.5329	15.8864	17.0082	17.4879	16.7205	16.7538	37.1632	37.0062	35.5615	37.261	36.1769	38.0441	0	0	0	0	0	0	0	0	0	0	0	0
	Adenosine	10.5861	8.20999	10.6187	10.4812	0	10.7102	24.0789	25.3108	21.859	31.1569	24.9539	22.2421	0	0	0	0	0	0	0	0	0	0	0	2.65067
B
	% m+0	VEC						MYC						VEC-GLN						MYC-GLN
	AMP	54.8122	53.8287	51.0589	61.015	52.1829	52.3688	29.5392	27.3116	28.8365	27.1218	28.2452	27.2926	75.9812	74.3891	74.8417	74.1749	75.8433	74.8444	62.6524	60.9747	62.8145	61.015	62.2694	61.7933
	ADP	44.304	44.8421	46.6842	61.7427	45.2667	42.402	28.1266	28.0094	28.8764	26.5947	27.0803	26.9657	67.8163	69.7068	70.2059	70.8501	73.0805	69.7829	62.4707	61.6204	63.0148	61.7427	63.4167	61.5595
	ATP	44.0908	43.0351	44.5551	61.4092	44.3751	44.1448	29.3409	28.4456	29.018	27.5741	27.909	27.4944	68.9337	69.5375	69.3954	68.924	70.8244	68.9498	63.3825	62.2794	63.5542	61.4092	64.1459	62.5921
	Adenosine	53.2054	45.2707	72.5196	69.0399	62.0815	72.1518	21.7489	24.3288	44.2789	28.1382	23.0051	27.7783	100	100	100	100	75.7206	84.1789	67.8511	70.2721	72.8198	69.0399	68.3168	67.1592
	% m+5	VEC						MYC						VEC-GLN						MYC-GLN
	AMP	45.1878	46.1713	48.9411	38.985	47.8171	47.6312	70.4608	72.6884	71.1635	72.8782	71.7548	72.7074	24.0188	25.6109	25.1583	25.8251	24.1567	25.1556	37.3476	39.0253	37.1855	38.985	37.7306	38.2067
	ADP	55.696	55.1579	53.3158	38.2573	54.7333	57.598	71.8734	71.9906	71.1236	73.4053	72.9197	73.0343	32.1837	30.2932	29.7941	29.1499	26.9195	30.2171	37.5293	38.3796	36.9852	38.2573	36.5833	38.4405
	ATP	55.9092	56.9649	55.4449	38.5908	55.6249	55.8552	70.6591	71.5544	70.982	72.4259	72.091	72.5056	31.0663	30.4625	30.6046	31.076	29.1756	31.0502	36.6175	37.7206	36.4458	38.5908	35.8541	37.4079
	Adenosine	46.7946	54.7293	27.4804	30.9601	37.9185	27.8482	78.2511	75.6712	55.7211	71.8618	76.9949	72.2217	0	0	0	0	24.2794	15.8211	32.1489	29.7279	27.1802	30.9601	31.6832	32.8408
C
6-phosphogluconate
		M+0			M+1			M+2			M+3			M+4			M+5			M+6
VEC	0	462456	926500	1.36362e+06	12397.6	38124.3	48687.7	0	0	0	0	0	0	0	0	0	142875	195024	261772	1.53555e+06	2.19471e+06	2.87242e+06
	100	739615	877245	1.08513e+06	37428.2	36107.3	45917.3	0	0	0	0	0	0	0	0	0	223129	246658	301101	2.64059e+06	3.25392e+06	3.55191e+06
	250	641601	891188	1.07092e+06	11176.7	14941.5	49529.6	0	0	0	0	0	0	0	0	0	237691	291840	357960	3.19367e+06	4.52721e+06	4.76971e+06
	500	823980	995410	1.21975e+06	34325.5	34923.8	54443.7	0	0	0	9454.1	6742.14	5449.95	0	0	0	326431	401040	406657	4.8982e+06	5.76403e+06	5.92373e+06
MYC	0	385024	527985	808763	7741.78	15412.2	17874.6	0	0	0	110363	89438.4	132340	0	0	0	233517	231274	252151	1.34165e+06	1.40278e+06	1.77785e+06
	100	2.89735e+06	3.15165e+06	3.5542e+06	200571	193970	252836	0	0	0	494826	521372	560784	51148	58565	38919.4	1.01748e+06	992799	1.16065e+06	1.46938e+07	1.55294e+07	1.74484e+07
	250	2.73035e+07	2.72341e+07	3.36059e+07	1.8103e+06	1.84091e+06	2.0754e+06	0	0	0	851967	870773	1.08483e+06	106316	85178.7	140645	2.28079e+06	2.40832e+06	2.68034e+06	4.5772e+07	4.67514e+07	5.26101e+07
	500	8.89588e+07	9.38166e+07	9.83782e+07	5.94697e+06	6.32837e+06	6.55294e+06	0	0	0	525927	661031	741869	63282.3	86931.1	84306.3	2.88334e+06	3.04825e+06	3.05757e+06	6.15706e+07	6.64595e+07	6.57064e+07
D
Pentose 5-phosphate		M+0			M+1			M+2			M+3			M+4			M+5
VEC	0	740083	777689	776034	0	0	0	600698	688897	823821	855650	841194	604204	324874	513026	461776	1.00894e+07	1.20549e+07	1.55673e+07
	100	939718	939424	1.04483e+06	0	0	0	812887	721369	840954	1.09149e+06	488014	973921	397285	417511	484699	1.23186e+07	1.24554e+07	1.37316e+07
	250	797287	958067	952884	0	0	0	797287	746158	737638	958067	432808	718690	952884	251721	417795	9.87902e+06	1.14684e+07	1.19865e+07
	500	780335	445272	972636	0	0	0	763331	587201	616230	883492	539469	1.08077e+06	370216	367659	505950	9.58276e+06	9.00968e+06	1.086e+07
MYC	0	1.07659e+07	1.28318e+07	1.99428e+07	757611	976236	1.35528e+06	757611	8.08348e+06	1.18328e+07	976236	3.06717e+07	4.3582e+07	1.35528e+06	3.99856e+06	5.01662e+06	6.47756e+07	7.43417e+07	1.01752e+08
	100	1.38371e+07	1.47536e+07	2.13432e+07	914851	959826	1.26154e+06	6.00467e+06	6.25281e+06	1.06657e+07	2.9361e+07	3.29804e+07	4.76629e+07	2.70524e+06	2.99297e+06	4.51639e+06	5.12817e+07	5.63237e+07	8.49945e+07
	250	1.22454e+07	1.47278e+07	1.78674e+07	652614	742812	949838	2.97238e+06	3.78532e+06	4.31785e+06	2.40528e+07	3.17548e+07	3.49819e+07	1.24642e+06	1.58172e+06	1.77166e+06	1.99159e+07	2.51479e+07	2.75198e+07
	500	7.78359e+06	8.67427e+06	1.17445e+07	343008	466602	545805	1.29395e+06	1.37709e+06	1.7284e+06	1.76651e+07	2.03331e+07	2.64445e+07	592992	724675	719863	5.85228e+06	7.38625e+06	8.59833e+06
E
Glyceraldehyde 3-phosphate
		M+0			M+1			M+2			M+3
VEC	0	314380	194314	167821	0	0	0	0	0	0	1.18662e+07	1.40826e+07	1.60638e+07
	100	171981	203645	210005	0	0	0	0	0	0	1.62026e+07	1.54355e+07	1.63883e+07
	250	305727	236558	172312	0	0	0	0	0	0	1.31836e+07	1.45934e+07	1.40427e+07
	500	79180.3	117571	153437	0	0	0	0	0	436581	1.06071e+07	1.17775e+07	1.28191e+07
MYC	0	9.94051e+06	1.15206e+07	1.3482e+07	413277	547229	490632	3.23769e+06	3.13244e+06	3.06654e+06	8.5824e+07	9.60238e+07	1.01843e+08
	100	1.12247e+07	1.05981e+07	1.38116e+07	535222	421344	707921	2.6966e+06	2.57872e+06	3.83548e+06	8.37216e+07	9.06514e+07	1.04686e+08
	250	1.08971e+07	1.19491e+07	1.11145e+07	465206	412662	467415	2.40567e+06	2.20846e+06	2.52941e+06	7.47866e+07	8.48917e+07	7.29573e+07
	500	7.33831e+06	6.87386e+06	9.64597e+06	306680	206699	286856	1.49743e+06	1.15303e+06	2.83635e+06	5.81567e+07	5.3167e+07	6.96414e+07
F
Pyruvate
		M+0			M+1			M+2			M+3
VEC	0	6.62448e+06	6.05965e+06	5.72201e+06	207715	190110	185085	127054	152278	160441	6.89457e+06	8.07644e+06	7.68922e+06
	100	5.12572e+06	5.10115e+06	6.29648e+06	159434	184966	189661	116077	124359	187163	5.54476e+06	6.51537e+06	8.81711e+06
	250	5.33861e+06	5.8457e+06	6.64465e+06	199293	194623	252231	96893.4	181245	203446	5.57387e+06	7.97149e+06	9.45361e+06
	500	5.63752e+06	5.38422e+06	7.09463e+06	177566	162352	225948	109571	164336	160448	6.73336e+06	7.39026e+06	1.07045e+07
MYC	0	4.91986e+06	5.77201e+06	5.59122e+06	172112	169460	194027	172112	42105.1	29111.5	169460	1.79272e+06	1.41519e+06
	100	4.87897e+06	4.4906e+06	7.75585e+06	193487	149584	254308	31331.5	5498.56	45568.8	1.34199e+06	1.42301e+06	2.76491e+06
	250	4.33068e+06	4.52992e+06	5.03766e+06	173542	130720	195868	35468	36178.2	37811.5	1.67506e+06	1.96799e+06	2.28688e+06
	500	5.52715e+06	5.47192e+06	6.08972e+06	157854	139123	224232	84326.8	56792	67602.4	3.91619e+06	3.52773e+06	3.61353e+06

## Sheet: Figure 3
A
	VEC						MYC						VEC-GLN						MYC-GLN
AMP	495397	402518	487606	542974	522361	464536	1.26179e+07	1.23729e+07	9.08548e+06	1.00781e+07	7.35852e+06	9.90508e+06	564794	724933	714443	806317	693068	837006	3.31803e+07	3.60795e+07	3.28725e+07	3.31453e+07	2.86967e+07	3.57094e+07
ADP	1.00018e+06	971051	1.20102e+06	1.34617e+06	1.25622e+06	1.0064e+06	1.06932e+07	1.25084e+07	7.14446e+06	8.86067e+06	6.42689e+06	8.4797e+06	1.33795e+06	1.9393e+06	1.60763e+06	2.17227e+06	1.57446e+06	2.34845e+06	1.45133e+07	1.88241e+07	1.3992e+07	1.45357e+07	9.73489e+06	1.50149e+07
ATP	1.43177e+07	1.46001e+07	1.45469e+07	1.67809e+07	1.39315e+07	1.41004e+07	1.7554e+07	2.05123e+07	1.41822e+07	1.35876e+07	1.15884e+07	1.42631e+07	1.10586e+07	1.36653e+07	1.21674e+07	1.39821e+07	9.22034e+06	1.46128e+07	8.35592e+06	9.7328e+06	6.68059e+06	6.98459e+06	3.9899e+06	6.40636e+06
ATP/AMP log	1.46092	1.55957	1.4747	1.49004	1.42603	1.48221	0.143388	0.219542	0.193397	0.129762	0.197231	0.158357	1.29181	1.27532	1.23123	1.23907	1.12397	1.242	-0.598885	-0.569022	-0.692018	-0.676281	-0.85687	-0.746172
B
	VEC						MYC						VEC-GLN						MYC-GLN
Adenosine	20514.4	24125.9	21803.5	20296.1	23324.2	32116.1	57078.9	93159.9	52512.3	51405.4	51199.3	44865.3	27147.5	27048	31658.7	30714	323399	32332.6	199317	253350	200783	197594	215281	229140
Guanosine	107683	78003.6	116161	97847.9	111261	101684	423583	392018	343144	350045	310552	365814	298174	404589	371466	405684	342222	413744	1.98659e+06	2.36385e+06	2.09037e+06	1.97856e+06	2.20244e+06	1.95059e+06
Cytidine	216651	236284	242652	260460	268239	259534	355303	351584	277338	281816	230613	305398	545834	668541	648275	677737	570860	618127	1.79009e+06	2.10996e+06	1.85509e+06	1.76707e+06	1.99868e+06	1.93815e+06
Uridine	659833	725553	700093	715710	680941	741780	1.03552e+06	1.04829e+06	904987	959639	817093	893246	945642	1.08354e+06	1.11805e+06	1.10012e+06	1.3348e+06	1.09565e+06	7.02021e+06	8.33283e+06	7.41773e+06	7.24165e+06	8.89181e+06	7.23585e+06
C
	Vec +Gln			Vec -Gln			Myc +Gln			Myc -Gln
6h	8316543	9970179	10586620	9437422	10026910	10751520	10415490	11896790	11005710	11276360	11155110	10391410
12h	10314540	10729150	12225970	13031770	11535640	11535640	12137020	11099500	13652220	15586260	13596000	15268260
18h	13613460	14642480	14861540	14424970	14699360	14183620	15986490	15346640	15944930		24251980	25352360
24h	12162180	12481650	13071410	14244030	15170110	15946990	14990910	14008020	11890370	35868310	32321310	32564890
D		MYC-GLN
	MYC+GLN	Ctrl	+AGCU	+AG	+CU	+A	+G	+C	+U
	2.92045	23.9624	49.6487	73.5415	21.5193	78.5122	30.111	39.7201	18.4432
	2.73329	24.1689	48.7222	68.4013	20.3667	79.7339	32.9521	32.6624	18.7652
	2.49347	21.9108	49.2363	77.7924	20.9445	82.118	36.4333	34.6327	18.0338
E
F
	VEC			MYC			VEC +6-AN			MYC+6-AN
	1.4574	1.55169	1.55978	-1.60094	-1.51836	-1.45657	1.53499	1.55476	1.61236	-0.9246	-0.882507	-0.826887
G
	VEC Ctrl	MYC Ctrl	VEC+ 6-AN	MYC+6-AN
	3.70914	56.1385	2.14286	19.0329
	2.27202	56.0669	2.10797	20.1446
	1.93385	49.4748	1.61587	18.9495

## Sheet: Figure 4
B
AMP	m+0	m+1	m+2	m+3	m+4	m+5	m+6		ADP	m+0	m+1	m+2	m+3	m+4	m+5	m+6		ATP	m+0	m+1	m+2	m+3	m+4	m+5	m+6
Ctrl	2.53304e+07	2.70106e+06	1.33475e+06	2.19374e+07	2.88688e+06	1.82511e+07	950518		Ctrl	1.84816e+07	1.85991e+06	814031	808150	943908	1.67512e+07	885866		Ctrl	3.42737e+07	4.07457e+06	1.54981e+06	1.84189e+06	2.41623e+06	3.1752e+07	2.0657e+06
	3.56567e+07	3.65988e+06	1.46448e+06	7.60967e+06	2.71995e+06	3.19862e+07	1.7458e+06			2.92871e+07	2.87362e+06	1.53884e+06	1.33041e+06	1.86758e+06	2.69394e+07	1.57211e+06			3.60178e+07	4.38027e+06	1.91949e+06	1.91675e+06	2.61518e+06	3.46401e+07	2.22152e+06
	2.64382e+07	2.74123e+06	1.62636e+06	2.58941e+07	3.16893e+06	1.78477e+07	837430			2.14545e+07	2.01951e+06	991183	895785	1.27975e+06	2.07072e+07	1.05771e+06			4.15995e+07	4.83879e+06	2.146e+06	2.18666e+06	3.04844e+06	4.08589e+07	3.1073e+06
sh1	2.59235e+07	2.62422e+06	976805	754120	840749	1.26398e+07	569858		sh1	3.56963e+07	3.89616e+06	1.98862e+06	406497	788570	1.57051e+07	427294		sh1	7.80089e+07	9.39943e+06	2.87724e+06	1.38099e+06	2.11773e+06	3.31114e+07	1.90234e+06
	4.3796e+07	4.37757e+06	1.09357e+06	3.62287e+06	1.1669e+06	1.57117e+07	639025			5.2216e+07	5.49343e+06	2.81085e+06	998276	1.60077e+06	2.26132e+07	484489			8.6509e+07	1.04527e+07	3.72887e+06	1.76369e+06	2.47323e+06	3.87937e+07	1.55168e+06
	1.65007e+07	1.75666e+06	489031	5.21686e+06	820846	5.84731e+06	170446			1.33579e+07	1.27405e+06	1.07307e+06	78240.4	68562.5	6.16751e+06	124435			5.06216e+07	5.61827e+06	2.06288e+06	1.20879e+06	1.37343e+06	2.18948e+07	1.0694e+06
sh2	3.94067e+06	336309	0	403835	21874	917286	0		sh2	1.73937e+06	0	63691.2	0	0	150528	0		sh2	2.30103e+06	184924	0	0	0	332993	0
	4.74455e+06	575783	42483.3	573412	46013.2	1.02094e+06	0			2.02765e+06	0	106756	0	0	237824	0			2.64902e+06	138371	0	0	0	281946	0
	4.62898e+06	463145	0	499249	0	884737	0			2.10862e+06	0	189019	0	0	211389	0			2.7856e+06	245462	0	0	0	321847	0
C
Inosine	m+0	m+1	m+2	m+3	m+4	m+5	m+6		Guanosine	m+0	m+1	m+2	m+3	m+4	m+5	m+6		Uridine	m+0	m+1	m+2	m+3	m+4	m+5	m+6
Ctrl	1.6489e+07	1.7568e+06	470084	823128	1.32937e+06	2.07604e+07	1.06041e+06		Ctrl	1.52385e+06	0	0	0	0	2.00238e+06	0		Ctrl	8.41696e+06	765987	43528	0	0	1.24328e+06	0
	2.51928e+07	2.59809e+06	699824	1.59612e+06	2.05569e+06	3.13458e+07	1.47558e+06			2.3238e+06	40864.1	0	0	0	3.29042e+06	0			1.40274e+07	1.33541e+06	167592	56741.6	122189	2.08392e+06	0
	2.23664e+07	2.19758e+06	641545	1.16226e+06	1.74523e+06	2.88376e+07	1.45414e+06			1.6094e+06	0	0	0	0	2.26539e+06	0			1.17117e+07	1.08988e+06	64459.6	0	62257.1	1.6256e+06	0
sh1	1.22006e+07	1.11295e+06	255986	430411	523000	1.02192e+07	468004		sh1	759317	0	52314.8	0	0	778982	0		sh1	6.82495e+06	636006	56306.9	0	0	421995	0
	1.82318e+07	1.89488e+06	341772	915090	1.0482e+06	1.69774e+07	645613			1.80059e+06	0	0	0	0	1.53678e+06	0			1.06281e+07	1.0178e+06	115962	0	0	725570	0
	5.81765e+06	399097	0	108115	156410	4.87978e+06	76574.6			342734	0	0	0	0	248099	0			3.57486e+06	266253	0	0	0	247727	0
sh2	3.25614e+06	316105	0	18225.1	0	682284	0		sh2	37324.8	0	0	0	0	0	0		sh2	2.13402e+06	207960	0	0	0	72529.8	0
	4.22061e+06	356029	0	0	0	981423	0			75881.7	0	0	0	0	0	0			2.72891e+06	224422	24914.3	0	0	210968	0
	3.7657e+06	364026	0	0	0	746932	0			0	0	0	0	0	0	0			2.44827e+06	138084	56297.7	0	0	47792.7	0
D
E	Ribose5P	m+0	m+1	m+2	m+3	m+4	m+5
	MDV-	229925	0	68747.2	407211	31041.9	3.88715e+06
		154710	0	69974	408622	89490.1	4.07776e+06
		133744	0	110993	504627	95156.4	3.79865e+06
		125572	0	92427	451270	106623	3.58015e+06
	MDV+	57765.9	0	0	172011	0	3.08124e+06
		126365	0	116822	276071	0	2.92904e+06
		246924	0	0	300255	0	2.89483e+06
		213111	0	0	389916	27168.5	3.04616e+06
F
AMP	m+0	m+1	m+2		ADP	m+0	m+1	m+2		ATP	m+0	m+1	m+2
MDV-	1.08378e+06	34046	271410		MDV-	3.68698e+06	0	1.0166e+06		MDV-	2.28722e+07	81955	7.44641e+06
	1.05364e+06	29425	324009			3.78194e+06	0	1.13501e+06			2.05452e+07	203064	8.48929e+06
	945007	75575.7	393962			3.2688e+06	0	1.50398e+06			2.02553e+07	34080.4	8.62957e+06
	1.10969e+06	14801.7	166623			3.84729e+06	0	316211			2.32626e+07	0	4.18531e+06
MDV+	859517	0	89371.2		MDV+	3.70062e+06	0	261013		MDV+	2.44177e+07	0	4.06319e+06
	828808	22170.7	102796			3.63876e+06	0	348538			2.36618e+07	0	4.78462e+06
	879626	9678.08	134403			3.56315e+06	0	441960			2.33477e+07	0	4.64868e+06
	949420	0	130780			3.54764e+06	0	381870			2.21241e+07	0	3.90288e+06

## Sheet: Figure 5
A
	Glutamate	Glutamate M+5	Aspartate	Aspartate M+4	a-KG	a-KG M+5	Glutamine	Glutamine M+5[C13]	Malate	Malate M+4	Fumarate	Fumarate M+4
VEC	55.1868	44.8132	67.5778	32.4222	56.0243	43.9757	3.81845	52.2236	68.0475	31.9525	58.0824	41.9176
	54.8718	45.1282	64.7291	35.2709	56.2394	43.7606	3.56143	52.2874	66.2405	33.7595	56.6084	43.3916
	54.9437	45.0563	64.817	35.183	55.0544	44.9456	3.43548	52.4284	66.8161	33.1839	56.6347	43.3653
	54.8388	45.1612	65.8072	34.1928	56.6659	43.3341	3.41373	52.5448	67.3139	32.6861	56.4452	43.5548
	54.7383	45.2617	66.4084	33.5916	53.1791	46.8209	3.09921	52.5769	67.5161	32.4839	58.959	41.041
	54.7658	45.2342	65.5136	34.4864	57.9624	42.0376	3.19769	52.5753	67.1743	32.8257	58.5308	41.4692
MYC	53.3225	46.6775	67.4426	32.5574	57.4658	42.5342	4.02823	52.0626	74.354	25.646	67.3728	32.6272
	52.7695	47.2305	66.0212	33.9788	56.6989	43.3011	4.00996	52.0953	70.4441	29.5559	66.0131	33.9869
	52.4571	47.5429	69.8821	30.1179	54.2179	45.7821	3.73732	52.3073	71.3936	28.6064	62.7538	37.2462
	52.7963	47.2037	70.4964	29.5036	54.3572	45.6428	3.71923	52.5086	71.0579	28.9421	63.8997	36.1003
	52.8679	47.1321	69.1532	30.8468	54.663	45.337	3.82258	52.2726	70.529	29.471	63.1187	36.8813
	52.5201	47.4799	69.4038	30.5962	53.5004	46.4996	3.73514	52.3592	71.2493	28.7507	62.513	37.487
B
	a-KG	Fumarate	Malate	Aspartate
VEC	8.07923e+07	2.12341e+07	4.05711e+08	3.98631e+08
	8.43208e+07	2.59719e+07	4.36537e+08	4.00153e+08
	5.09614e+07	1.56787e+07	3.16051e+08	3.50796e+08
MYC	1.02287e+08	1.47029e+07	2.94565e+08	4.31659e+08
	9.60657e+07	1.54237e+07	3.04301e+08	4.28463e+08
	8.10864e+07	1.47865e+07	3.12117e+08	4.41204e+08
VEC-GLN	1.16925e+07	1.13067e+06	1.11516e+07	1.9106e+07
	1.05118e+07	1.11652e+06	1.17757e+07	1.76233e+07
	1.13311e+07	1.27035e+06	1.24924e+07	1.93228e+07
MYC-GLN	8.75738e+06	1.07286e+06	1.50991e+07	3.97618e+07
	9.4198e+06	1.26496e+06	1.5124e+07	3.76881e+07
	9.39743e+06	1.01189e+06	1.53254e+07	4.0065e+07
C
	Vec	+ Gln	77	26.6667	72
		- Gln	27	36	63
		(+Gln) +CPI	45	45	58.6667
	Myc	+ Gln	668.333	277.333	336.333
		- Gln	4609.33	4900.67	3713
		(+Gln) +CPI	5328.33	4427.67	4363.67
D
Treatment	Image Tag	Tissue Area (μm²)	Tissue Area (mm2)	Tumour Area (mm²)	Non Tumour Area (mm²)			Percentage Tumour Area			Tumour weight (g)
Vehicle	909_NM_CC3.svs	92986968	92.987	75.4323	18.8306			81.1213			118 NM (untr)	922
Vehicle	973_1R_CC3.svs	86981256	86.9813	62.7304	25.2735			72.1194			118 1R (treat)		650
Vehicle	973_NM_CC3.svs	131268664	131.269	101.121	34.3619			77.034			118 1L (treat)		840
Vehicle	118_NM_CC3.svs	134450272	134.45	87.8361	49.3342			65.3298			973 NM (untr)	998
Vehicle	909_1L_CC3.svs	70738664	70.7387	50.0097	23.4943			70.6964			973 1L (untr)	1100
Vehicle	909_1R_CC3.svs	108469720	108.47	66.9869	47.7608			61.7563			979 1R1L (treat)		777
CPI-613	979_1R_CC3.svs	124676704	124.677	71.3405	62.7662			57.2204			979 1R (treat)		760
CPI-613	979_2L_CC3.svs	128638400	128.638	68.7564	62.0281			53.4494			973 1R (untr)	1220
CPI-613	973_1L_CC3.svs	92852968	92.853	41.5621	55.7709			44.7612			909 1R (untr)	980
CPI-613	979_1R_1L_CC3.svs	103791320	103.791	53.1318	57.1308			51.191			909 1L (untr)	630
CPI-613	118_1L_CC3.svs	84997872	84.9979	50.2783	39.0982			59.1524			979 2L (treat)		940
CPI-613	118_1R_CC3.svs	44054144	44.0541	36.9221	7.37624			83.8108			909 NM (untr)	1100
CPI-613	973_1L_CC3_2.svs	97741496	97.7415	55.0059	47.6178			56.2769			973 1L (treat)		640
								Percentage Tumour Area
								Mean	St.Dev	T
							Vehicle	71.3429	7.1706	0.018019
							CPI-613	57.9803	12.3385
E
aKG peak area	MYC with FCS	MYC wo FCS	MYC wo FCS + 10 mM Gln	MYC wo FCS + 10 mM Asn	MYC wo FCS + 10 mM Glu
	1.88544e+07	2.83508e+06	5.93536e+06	3.15611e+06	5.07624e+06
	1.76912e+07	2.52146e+06	6.11128e+06	3.04242e+06	5.1351e+06
	1.11266e+07	2.38107e+06	5.68677e+06	3.88749e+06	5.714e+06
	1.10197e+07	2.78003e+06	4.82172e+06	3.52767e+06	4.436e+06
	1.45827e+07	2.07586e+06	4.12541e+06	2.54052e+06	4.62404e+06
fumarate peak area	MYC with FCS	MYC wo FCS	MYC wo FCS + 10 mM Gln	MYC wo FCS + 10 mM Asn	MYC wo FCS + 10 mM Glu
	7.35234e+06	3.9129e+06	7.26332e+06	5.84462e+06	5.8535e+06
	7.2709e+06	3.74968e+06	7.22452e+06	5.21951e+06	6.10218e+06
	6.41123e+06	3.92887e+06	6.60246e+06	5.82434e+06	6.08544e+06
	5.62647e+06	3.66101e+06	5.61193e+06	6.10709e+06	6.1601e+06
	7.31756e+06	4.30309e+06	6.12947e+06	5.39562e+06	6.0624e+06
malate peak area	MYC with FCS	MYC wo FCS	MYC wo FCS + 10 mM Gln	MYC wo FCS + 10 mM Asn	MYC wo FCS + 10 mM Glu
	9.07863e+07	4.79781e+07	9.0976e+07	7.54191e+07	7.32031e+07
	9.09185e+07	4.58673e+07	9.01528e+07	6.57825e+07	7.65515e+07
	7.99546e+07	4.83373e+07	8.11517e+07	7.21236e+07	7.58428e+07
	7.11017e+07	4.53331e+07	7.08432e+07	7.43245e+07	7.68843e+07
	8.80747e+07	5.27455e+07	7.81238e+07	6.93947e+07	7.64868e+07
! Values show peak area for 5 technical replicates.
F	Note: lanes3-7 are presented
	AMPK			Actin				p-AMPK			Actin
G
		with serum			without serum
#1	wo addition	57.5032	61.7453	62.2899	434.517	432.143	437.578
	Gln	50.7598	53.6559	53.138	339.482	333.793	313.37
	Asn	48.2175	45.7232	49.169	325.534	328	341.966
	Glu	54.4167	46.0055	42.3613	344.762	310.529	303.711
#2	wo addition	47.5397	54.0072	53.5593	279.616	270.687	244.514
	Gln	45.4932	43.9504	41.3963	229.634	242.465	204.367
	Asn	32.6877	38.4814	32.8774	185.127	200.772	202.575
	Glu	37.254	37.9242	33.1842	182.218	224.621	209.376
#3	wo addition	98.7221	68.4979	73.4197	361.097	349.583	320.031
	Gln	62.5745	57.1448	38.4762	273.715	248.267	250.358
	Asn	64.3237	50.0949	60.5314	204.362	178.424	238.347
	Glu	54.215	47.826	62.2044	190.623	218.255	196.057

## Sheet: Figure 6
A
	MYC with Gln			MYC wo Gln			MYC with Gln +Asn			MYC wo Gln +Asn			MYC with Gln +Glu			MYC wo Gln +Glu
	62.8767	78.9822	69.4273	133.987	149.837	203.195	56.8925	55.4969	64.3584	67.2773	106.468	184.78	64.1203	69.8434	73.9214	40.3602	45.4632	49.4276
B
	vec with Gln	myc with Gln	myc without Gln	myc without Gln + 10 mM asparagine
Asparagine peak area	1.21304e+06	0	0	1236127646
	1.37594e+06	0	0	1259553707
	1.27279e+06	0	0	1247965543
	1.71964e+06	0	0	1269372569
	1.71313e+06	0	0	1323820840
C
	aKG	MYC with Gln	MYC without Gln	MYC without Gln + 10 mM asparagine	MYC wo Gln + 10 mM Glu
		1.10172e+06	231372	77442.7	777841
		1.33067e+06	246506	99971.8	711396
		1.88358e+06	309162	89704.2	700967
		1.30157e+06	262290	120516	915209
		2.16001e+06	357782	133980	939118
	fumarate	MYC with Gln	MYC without Gln	MYC without Gln + 10 mM asparagine	MYC wo Gln + 10 mM Glu
		7.80503e+06	326560	344472	1.56386e+06
		7.15567e+06	455865	319881	1.2776e+06
		8.58717e+06	400484	245824	1.26201e+06
		7.03767e+06	320469	163972	1.34197e+06
		8.53937e+06	431732	223978	1.60105e+06
	malate	MYC with Gln	MYC without Gln	MYC without Gln + 10 mM asparagine	MYC wo Gln + 10 mM Glu
		9.44711e+07	4615901	4548936	18422568
		85927783	4922317	3661369	15222218
		101000000	5137291	4164330	14658925
		82299978	5100313	2810989	16748323
		100000000	5564705	3536679	17930709
D
	MYC with Gln			MYC without Gln	B11	B12	MYC without Gln +Asn	B11	B12	MYC without Gln +Glu	B11	B12
0	18.0943	14.7837	28.1289	19.5382	19.3541	35.5356	17.7749	16.5038	34.4653	23.8295	18.2394	39.6111
3	18.7612	16.5443	25.0577	17.1831	20.4883	37.9721	18.3592	13.9347	24.2194	15.8815	21.2058	40.8856
6	23.9912	20.0736	32.8395	40.5814	50.2829	51.2485	37.5206	26.852	44.8379	29.8536	30.848	45.1066
9	23.6169	20.1813	28.241	88.6362	86.1871	99.41	68.4765	46.6842	73.0784	40.5887	46.3639	47.5691
12	33.1578	28.7409	33.6992	138.91	150.311	177.237	120.087	84.1322	138.492	53.9686	67.9434	71.0662
15	44.6459	43.6887	49.0541	169.342	182.721	189.029	141.923	103.791	157.564	55.1613	67.6114	65.4735
18	60.6235	54.2302	55.5243	180.982	189.198	201.996	144.619	102.911	142.831	57.4614	70.8577	69.0773
21	64.6618	60.8166	62.7446	202.171	221.161	227.589	142.048	103.268	150.811	64.6974	79.7174	76.5292
24	72.2157	65.6626	71.6373	226.672	249.917	251.817	147.456	111.549	162.513	74.4484	91.165	85.9531
E
ATP	+Gln	-Gln	-Gln +Asn
	2.64025e+07	2.04615e+07	1.29849e+07
	3.47815e+07	2.1226e+07	1.52099e+07
	2.61503e+07	1.95513e+07	1.37272e+07
AMP	+Gln	-Gln	-Gln +Asn
	5.22925e+06	1.9179e+07	8.03374e+06
	5.11487e+06	2.57666e+07	1.13666e+07
	5.34484e+06	1.99103e+07	9.21073e+06
Log ATP/AMP ratio	2.336	0.093382	0.692693
	2.76555	-0.27967	0.42021
	2.29061	-0.0262519	0.575647
F
	Vec +Gln siNT	Myc +Gln siNT	Vec -Gln siNT	Myc -Gln siNT	Vec -Gln siASNS	Myc -Gln siASNS	Vec -Gln+Asn	Myc -Gln+Asn
	3.82648	9.57789	4.11667	57.9832	6.4911	32.5557	3.99425	25.3025
	4.08121	9.01278	2.46396	56.1237	6.01272	28.254	2.33697	29.3855
	2.70326	8.57763	2.96221	56.1033	5.74314	24.789	1.99285	29.9327

## Sheet: Figure 7
B
	VEC			MYC
	1	1	1	4.1632	4.06868	4.69649
	AK2				Actin
C
ATP peak1	Gln +						Gln -
AMP peak1	siNT			siAK2			siNT			siAK2
Vec	1.58341	1.54462	1.53721	1.45818	1.43999	1.40878	1.28436	1.18206	1.24348	0.977327	0.952446	0.98215
Myc	0.599071	0.615998	0.619517	0.238173	0.288477	0.397085	-0.390609	-0.475307	-0.455407	-0.619298	-0.616604	-0.588766
D
	Vec			Myc
	1	2	3	1	2	3
NT pool	1.48434	1.53689	1.08663	48.0795	45.0626	51.3477
siAK2	2.55773	1.94872	1.97085	85.7402	87.3741	83.5505
E	MYC
	Gln+ Ctrl	Gln- Ctrl	Gln+ AK2	Gln- AK2
	10.2511	52.3109	6.8259	28.8798
	7.27591	48.0372	6.80746	28.8344
	8.93188	45.5789	7.10551	28.9528

## Sheet: Supp Fig 1
B
		GLN+			GLN-
VEC		4.17042	4.96961	5.86733	1.2944	0.943691	1.01378
MYC		7.62699	7.53089	6.31676	35.3955	39.3985	38.0659
MYC + BCL-XL		8.2147	4.19608	7.35659	3.44776	2.45794	2.26748
C
GLN+	13.4615	14.1596	13.892
GLN-	34.9142	36.4552	38.0905

## Sheet: Supp Fig 3
A
VEC/GLN-			MYC/GLN+			MYC/GLN-
0.612497	0.739648	0.725311	0.141828	0.187917	0.00103673	-0.424847	-0.33592	-0.519987
B
CTRL			6-AN
-0.424847	-0.33592	-0.519987	-0.0901573	-0.152343	-0.319928

## Sheet: Supp Fig 4
A
Citrate	m+0	m+1	m+2	m+3	m+4	m+5	m+6
VEC	79.0963	2.51094	0.798443	1.93892	14.1709	1.47673	0.00781397
	76.4831	3.00588	0.712077	1.96831	16.2235	1.598	0.00913008
	77.8629	2.33139	0.741515	1.9546	15.4779	1.63168	0
	76.9333	2.36031	0.83138	2.12632	15.929	1.79995	0.0198002
	72.7943	2.62878	0.94192	2.60354	18.3555	2.65034	0.0255774
MYC	81.2878	3.24112	0.739592	2.98325	9.95095	1.70946	0.087855
	76.4752	2.82665	0.920088	3.82075	13.7955	2.03981	0.12199
	72.0111	2.58341	1.20958	4.85425	16.7348	2.46601	0.140863
	72.2698	2.31807	1.12384	4.85881	16.741	2.51239	0.176105
	72.2631	2.42128	1.30257	4.74466	16.9375	2.16753	0.163379
	72.7914	2.57549	1.10651	4.78752	16.2436	2.35585	0.139699

[truncated: 2 more sheets: Supp Fig 5, Supp Fig 6]
